# Supplementary material for: A Web-Based Cognitive Behavioral Therapy, Mindfulness Meditation, and Yoga Intervention for Posttraumatic Stress Disorder: Single-Arm Experimental Clinical Trial
Source: JMIR Ment Health. 2022 Feb 28;9(2):e26479. doi: 10.2196/26479 (PMC8922150; doi:10.2196/26479)
Supplement: Multimedia Appendix 2 [file mental_v9i2e26479_app2.xlsx]

## Sheet: Sheet1
Order	IAPS Code	Descriptor	Valence M	Valence SD	Arousal M	Arousal SD
1	9600	Ship Wreck	2.48	1.62	6.46	2.31
2	2525	Overweight Women	4.06	1.93	3.93	2.16
3	9424	Riot	2.87	1.62	5.78	2.12
4	9187	Dog w/ Porcupine Needles	1.81	1.36	6.45	2.3
5	9905	Car Wreck x 2 Firemen	2.55	1.42	5.93	2.1
6	5940	Lava	4.23	1.68	6.29	1.85
7	6530	Man hit Woman	2.76	1.58	6.96	2.09
8	9325	Vomit in Green Toilet	1.89	1.23	6.01	2.54
9	2810	Young boy screaming	4.31	1.65	4.47	1.92
10	9220	Graveyard	2.06	1.54	4	2.09
11	9584	Dental Work	3.34	1.57	4.96	2.15
12	2345.1	Boy w/ Black Eye	2.26	1.46	5.5	2.34
13	3211	Operation	4.15	1.91	5.72	1.94
14	2141	Dying Man	2.44	1.64	5	2.03
15	6821	Gang beat up car	2.38	1.72	6.29	2.02
16	1101	Snake	4.1	1.85	5.83	2.25
17	9050	Airplane Crash	2.43	1.61	6.36	1.97
18	2130	Angry Woman	4.08	1.33	5.02	2
19	2900	Boy Crying + 2 Men	2.45	1.42	5.09	2.15
20	7380	Cockroach on Pizza	2.46	1.42	5.88	2.44
21	6000	Cage underground	4.04	1.74	4.91	2.17
22	2710	Heroine drug user	2.52	1.69	5.46	2.29
23	3213	Thumb surgery wound	4.15	1.91	5.72	1.94
24	6190	Gunpoint	3.57	1.84	5.64	2.03
25	9250	Carry Bloody Victim	2.57	1.39	6.6	1.87
26	2695	Refugees on Bus	4.01	1.58	4.47	1.92
27	2095	Black Child Flies on Face	1.79	1.18	5.25	2.34
28	2205	Dead Woman in Bed	1.95	1.58	4.53	2.23
29	2683	Terroist	2.62	1.78	6.21	2.15
30	1930	Shark Teeth	3.79	1.92	6.42	2.07
31	2751	Drinking and Driving	2.67	1.87	5.18	2.39
32	2688	Polar Bear Shooting	2.73	2.07	5.98	2.22
33	1202	Spider in Web	3.35	1.77	5.94	2.17
34	9925	Fire Flames	2.84	1.35	5.59	2.23
35	3185	Stitches on Forehead	2.81	1.52	5.48	2.18
36	2301	Crying Child	2.78	1.38	4.57	1.96
37	9926	Flood w/ Family	3.85	1.59	4.83	1.95
38	6312	Kidnap Attempt	2.48	1.52	6.37	2.3
39	9041	Girl Curled Up	2.98	1.58	4.64	2.26
40	1120	Snake Bite	3.79	1.93	6.93	1.68
41	9921	Rescue from Fire	2.04	1.47	6.52	1.94
42	2312	Mom Carrying Son	3.71	1.64	4.02	1.66
43	9594	Blood Vial	3.76	1.7	5.17	2.17
44	2110	Angry Male	3.71	1.82	4.53	2.25
45	3022	Male Screaming	3.7	1.91	5.88	2.08
46	2455	3 Sad Girls	2.96	1.79	4.46	2.12
47	9910	Car Crash	2.55	1.42	5.93	2.1
48	3301	Child Bandages	1.8	1.28	5.21	2.26
49	2120	Angry Man	3.34	1.91	5.18	2.52
50	1201	Turantula on Shoulder	3.55	1.88	6.36	2.11
51	2691	Throwing Stone	3.04	1.73	5.85	2.03
52	3103	Burns on Legs	2.07	1.27	6.06	2.3
53	2718	Sniffing Gas	3.65	1.58	4.46	2.03
54	1111	Snake Pile in Mud	3.25	1.64	5.2	2.25
55	4621	Sexual Harrassment	3.19	1.59	4.92	2.24
56	2694	2 Cops Make Arrest	3.55	1.72	5.05	2.16
57	1300	Dog Teeth	3.55	1.78	6.79	1.84
58	9428	Throw Kid in Fire	2.31	1.31	5.66	2.41
59	3216	First Responders	3.28	1.64	5.37	2
60	5961	Tornado	3.52	1.86	5.8	2.37
		AVERAGE	3.04883	1.62817	5.51783	2.13267
